# Supplementary material for: Celecoxib Nanoformulations with Enhanced Solubility, Dissolution Rate, and Oral Bioavailability: Experimental Approaches over In Vitro/In Vivo Evaluation
Source: Pharmaceutics. 2023 Jan 20;15(2):363. doi: 10.3390/pharmaceutics15020363 (PMC9964073; doi:10.3390/pharmaceutics15020363)
Supplement: Supplementary file 1 [file pharmaceutics-15-00363-s001.zip]

Archive with 1 entries (1 files):
- pharmaceutics-2128219-supplementary.pdf
